# Supplementary material for: Genetic and scRNA-seq Analysis Reveals Distinct Cell Populations that Contribute to Salivary Gland Development and Maintenance
Source: Sci Rep. 2018 Sep 19;8:14043. doi: 10.1038/s41598-018-32343-z (PMC6145895; doi:10.1038/s41598-018-32343-z)
Supplement: Supplementary file 3 — Supplementary Table S2 [file 41598_2018_32343_MOESM3_ESM.xlsx]

## Sheet: Fig. 3-7
	Figure 3. Expression pattern of ΔNp63 and SMA during the later stages of salivary gland development.
	Fig. 3C Expression and quantification analyses of SMA and DNp63 in 8-week old adult glands.
		Mean	Standard Deviation	n
	SMA+ΔNp63-	32.86	7.71	3
	SMA+ΔNp63+	44.37	6.64	3
	SMA-ΔNp63+	22.78	2.9	3
	Fig. 3D Expression and quantification analyses of SMA and K14 in 8-week old adult glands.
		Mean	Standard Deviation	n
	SMA+K14-	15.43	5.69	3
	SMA+K14+	42.75	4.69	3
	SMA-K14+	41.82	3.56	3
	Figure 4. Contribution of p63+ cells during salivary gland morphogenesis.
	Fig. 4C Quantification of the percent of RFP+ cells which co-express the various cell lineage markers as indicated.
		Mean	Standard Deviation	n
	K14	17.58	1.63	4
	SMA	36.69	3.04	4
	K7	16.76	3.54	4
	Nkcc1	46.53	3.04	4
	Figure 5. Contribution of SMA+ cells during salivary gland development.
	Fig. 5C Quantification of the percent of RFP+ cells which co-express the various cell lineage markers as indicated.
		Mean	Standard Deviation	n
	K14	85.93	13.08	4
	ΔNp63	77.46	10.74	4
	K7	0	0	4
	Nkcc1	0	0	4
	Figure 6. p63+ cells maintain the mature cell lineages of the submandibular gland.
	Fig. 6B Quantification of the percent of RFP+ cells which co-express the various cell lineage markers as indicated.
		Mean	Standard Deviation	n
	K14	28.2	6.53	4
	SMA	16.39	5.44	4
	K7	69.93	6.79	4
	Nkcc1	1.86	0.63	4
	Fig. 6C Quantification of RFP+/Ki67+ cells in submandibular glands.
		Mean	Standard Deviation	n
	RFP+Ki67+	2.95	1.41	4
	Fig. 6D RFP expression 1 week and 1, 2 and 6 months following TAM administration.
		Mean	Standard Deviation	n
	1W	5.62	0.89	4
	1M	7.4	1.7	4
	2M	16.97	9.21	4
	6M	31.63	2.25	4
	Figure 7. SMA+ cells maintain the myoepithelial and ductal cell lineages in the adult submandibular gland.
	Fig. 7B Quantification of the percent of RFP+ cells which co-express the various cell lineage markers as indicated.
		Mean	Standard Deviation	n
	K14	77.94	4.66	4
	ΔNp63	75.5	3.02	4
	K7	14.11	4.04	4
	Nkcc1	0	0	4
	Fig. 7C RFP expression 1 day and 1, 2 and 6 months following TAM administration.
		Mean	Standard Deviation	n
	1D	4.94	0.55	4
	1M	4.81	0.95	4
	2M	5.41	0.84	4
	6M	5.88	0.9	4
	Fig. 7D Quantification of RFP+/Ki67+ cells in submandibular glands.
		Mean	Standard Deviation	n
	RFP+Ki67+	11.18	2.84	4

## Sheet: Fig. S2, 4, 6, 8
	Figure S2. Expression and quantification of DNp63, K5, and K14 in embryonic salivary glands at E18.5.
	Fig. S2C Quantification of ΔNp63+ and K5+ cell populations in E18.5 glands.
		Mean	Standard Deviation	n
	K5+ΔNp63-	7.02	1.21	3
	K5-ΔNp63+	27.45	6.67	3
	K5+ΔNp63+	65.53	5.88	3
	Fig. S2D Quantification of ΔNp63+ and K14+ cell populations in E18.5 glands.
		Mean	Standard Deviation	n
	K14+ΔNp63-	12.83	7.19	3
	K14-ΔNp63+	1.48	0.62	3
	K14+ΔNp63+	85.67	7.46	3
	Figure S4. Expression and quantification of DNp63, K5 and K14 in adult submandibular glands.
	Fig. S4A Expression of ΔNp63 and K14 in 8-week adult submandibular salivary glands.
		Mean	Standard Deviation	n
	K14+ΔNp63-	35.46	3.34	3
	K14+ΔNp63+	62.02	3.19	3
	K14-ΔNp63+	2.52	0.49	3
	Fig. S4B Expression of ΔNp63 and K5 in 8-week adult submandibular salivary glands.
		Mean	Standard Deviation	n
	K5+ΔNp63-	20.64	2.4	3
	K5+ΔNp63+	72.35	2.89	3
	K5-ΔNp63+	7.01	1.08	3
	Figure S6. Contribution of SMA+ cells during salivary gland development.
		Mean	Standard Deviation	n
	SMA+K14+RFP+	98.75	0.36	4
	SMA-K14+RFP+	1.24	0.36	4
	Figure S8. p63+ stem/progenitor cells maintain the acinar cell lineage.
		Mean	Standard Deviation	n
	Aqp5	1.64	0.25	4
	Nkcc1	1.86	0.63	4
	Mist1	1.94	0.68	4
